# Supplementary material for: Immunotherapeutic Targeting of NG2/CSPG4 in Solid Organ Cancers
Source: Vaccines (Basel). 2022 Jun 26;10(7):1023. doi: 10.3390/vaccines10071023 (PMC9321363; doi:10.3390/vaccines10071023)
Supplement: Supplementary file 1 [file vaccines-10-01023-s001.zip]

Archive with 1 entries (1 files):
- vaccines-1743463-supplementary.pdf
